# Supplementary material for: Structure–Property Relationships in PEI/PET Polymer Blends: Morphological, Rheological, Thermal, Mechanical Behavior, and Electromagnetic Response
Source: Polymers (Basel). 2026 Jun 19;18(12):1528. doi: 10.3390/polym18121528 (PMC13306277; doi:10.3390/polym18121528)
Supplement: Supplementary file 1 [file polymers-18-01528-s001.zip]

Archive with 1 entries (1 files):
- polymers-4350609-supplementary.pdf
